# Supplementary material for: A Fast and Sensitive One-Tube SARS-CoV-2 Detection Platform Based on RTX-PCR and Pyrococcus furiosus Argonaute
Source: Biosensors (Basel). 2024 May 13;14(5):245. doi: 10.3390/bios14050245 (PMC11118887; doi:10.3390/bios14050245)
Supplement: Supplementary file 1 [file biosensors-14-00245-s001.zip]

Archive with 1 entries (1 files):
- biosensors-2941878-supplementary.pdf
